# Supplementary material for: Short and Concise Peer-to-Peer Teaching—Example of a Successful Antibiotic Stewardship Intervention to Increase Iv to Po Conversion
Source: Antibiotics (Basel). 2022 Mar 17;11(3):402. doi: 10.3390/antibiotics11030402 (PMC8944614; doi:10.3390/antibiotics11030402)
Supplement: Supplementary file 1 [file antibiotics-11-00402-s001.zip]

Archive with 1 entries (1 files):
- antibiotics-1638845-supplementary.pdf
